# Supplementary material for: An Unconventional Oral Candidiasis in an Immunocompetent Patient
Source: J Fungi (Basel). 2023 Feb 24;9(3):295. doi: 10.3390/jof9030295 (PMC10059796; doi:10.3390/jof9030295)
Supplement: Supplementary file 1 [file jof-09-00295-s001.zip]

Archive with 1 entries (1 files):
- jof-2190049-supplementary.pdf
